# Supplementary material for: Development and Validation of Nine-RNA Binding Protein Signature Predicting Overall Survival for Kidney Renal Clear Cell Carcinoma
Source: Front Genet. 2020 Oct 2;11:568192. doi: 10.3389/fgene.2020.568192 (PMC7566920; doi:10.3389/fgene.2020.568192)
Supplement: Supplementary Table 1 — Univariate cox regression analysis for the hub RBPs. [file Table_1.XLSX]

## Sheet: uniCox
id	HR	HR.95L	HR.95H	pvalue
EIF4A1	1.30855	1.15831	1.47828	1.54749e-05
RPL36A	1.39885	1.16762	1.67588	0.000271599
EEF1A2	1.08027	1.02498	1.13854	0.00397092
RPS2	1.49973	1.2106	1.85791	0.000208075
EXOSC5	1.41056	1.13028	1.76034	0.00233811
OASL	1.33511	1.16751	1.52676	2.41129e-05
RPL13	1.33198	1.10536	1.60507	0.00258908
RPL22L1	1.68071	1.43483	1.96871	1.24234e-10
RPL28	1.38983	1.1508	1.67851	0.000629224
RPS19	1.34357	1.12053	1.611	0.0014294
