# Supplementary material for: Development and Validation of Nine-RNA Binding Protein Signature Predicting Overall Survival for Kidney Renal Clear Cell Carcinoma
Source: Front Genet. 2020 Oct 2;11:568192. doi: 10.3389/fgene.2020.568192 (PMC7566920; doi:10.3389/fgene.2020.568192)
Supplement: Supplementary Table 2 — Enrichment analysis for the 27 potential drugs in KIRC using the CMAP database. [file Table_2.XLSX]

## Sheet: Sheet1
cmap name	mean	n	enrichment	p	specificity	percent non-null
AH-6809	-0.655	2	-0.971	0.00165	0	100
depudecin	-0.59	2	-0.941	0.00752	0.0197	100
mepacrine	-0.541	2	-0.861	0.03871	0.0667	100
PHA-00816795	-0.509	2	-0.848	0.04648	0.0306	100
rottlerin	-0.492	3	-0.799	0.01671	0.0588	100
vorinostat	-0.526	12	-0.784	0	0.0531	100
Prestwick-1080	-0.574	4	-0.744	0.00857	0.0447	100
lactobionic acid	-0.472	4	-0.743	0.00871	0	100
doxepin	-0.394	3	-0.723	0.04353	0.0065	66
beclometasone	-0.318	3	-0.712	0.04853	0	66
withaferin A	-0.269	4	-0.704	0.01578	0.1312	50
acenocoumarol	-0.53	5	-0.703	0.00505	0	80
emetine	-0.414	4	-0.684	0.02168	0.2647	75
levcycloserine	-0.358	4	-0.683	0.02204	0.0619	75
butacaine	-0.454	4	-0.667	0.02755	0.027	75
aceclofenac	-0.205	4	-0.661	0.02972	0.0121	50
oxyphenbutazone	-0.369	4	-0.659	0.03062	0.0588	75
nortriptyline	-0.368	4	-0.655	0.03272	0.073	75
gemfibrozil	-0.331	5	-0.652	0.01258	0.0368	60
phenazopyridine	-0.215	4	-0.648	0.03621	0.038	50
alimemazine	-0.396	4	-0.641	0.03981	0.0408	75
iohexol	-0.396	4	-0.632	0.04448	0.0949	75
cicloheximide	-0.399	4	-0.626	0.04852	0.2444	75
yohimbine	-0.316	5	-0.59	0.03394	0.027	60
cephaeline	-0.288	5	-0.572	0.04324	0.5121	60
sodium phenylbutyrate	-0.191	7	-0.514	0.02936	0.0588	57
trichostatin A	-0.43	182	-0.512	0	0.1485	75

## Sheet: Sheet3
Name	MoA	Perturbagen Id	Perturbagen Count
depudecin	HDAC inhibitor	BRD-K07888107	1
mepacrine	Cytokine production inhibitor	BRD-A45889380	1
rottlerin	MAP kinase inhibitor	BRD-K03816923	1
vorinostat	HDAC inhibitor	BRD-K81418486	1
doxepin	Histamine receptor antagonist	BRD-K36616567	1
beclometasone	Glucocorticoid receptor agonist	BRD-K97810537	1
emetine	Protein synthesis inhibitor	BRD-A25687296	1
nortriptyline	Tricyclic antidepressant	BRD-K91263825	1
gemfibrozil	Lipoprotein lipase activator	BRD-K11129031	1
phenazopyridine	Local anesthetic	BRD-K76304753	1
alimemazine	Histamine receptor agonist	BRD-A49225603	1
yohimbine	Adrenergic receptor antagonist	BRD-A51410489	1
cephaeline	Protein synthesis inhibitor	BRD-K80348542	1
