# Supplementary material for: Development and Validation of Nine-RNA Binding Protein Signature Predicting Overall Survival for Kidney Renal Clear Cell Carcinoma
Source: Front Genet. 2020 Oct 2;11:568192. doi: 10.3389/fgene.2020.568192 (PMC7566920; doi:10.3389/fgene.2020.568192)
Supplement: Supplementary file 7 [file Table_3.XLSX]

## Sheet: Sheet1
Characteristic		High risk (N =256 )	Low risk (N =256 )	Total (N=365)	P value
Age	<65	153	173	326	0.08082557
	>=65	103	83	186
Stage	Stage I	96	160	256	3.232756e-09
	Stage II	26	30	56
	Stage III	73	45	118
	Stage IV	61	21	82
T	T1	99	161	260	4.090107e-08
	T2	35	33	68
	T3	112	61	173
	T4	10	1	11
M	M0	184	222	406	4.780686e-06
	M1	58	20	78
	N/A	14	14	28
N	N0	119	109	228	0.3058459
	N1	11	5	16
	N/A	126	142	268
Gender	Female	83	93	176	0.4023477
	Male	173	163	336
Grade	G1	2	9	11	2.814139e-06
	G2	91	128	219
	G3	109	94	203
	G4	54	19	73
	N/A	0	6	6
Smoking	1-year	135	130	265	0.860364
	2-year	11	14	25
	3-year	91	92	183
	4-year	14	12	26
	5-year	5	8	13
