# Supplementary material for: Development and Validation of Nine-RNA Binding Protein Signature Predicting Overall Survival for Kidney Renal Clear Cell Carcinoma
Source: Front Genet. 2020 Oct 2;11:568192. doi: 10.3389/fgene.2020.568192 (PMC7566920; doi:10.3389/fgene.2020.568192)
Supplement: Supplementary file 8 [file Table_4.XLSX]

## Sheet: rbsurv
Gene ID	nloglik	AIC
EIF4A1	943.86	1889.73*
RPL36A	935.21	1874.43*
EXOSC5	934.78	1875.56*
RPL28	933.65	1875.3*
RPL13	933.65	1877.3*
RPS19	933.58	1879.15*
RPS2	932.74	1879.49*
EEF1A2	929.78	1875.55*
OASL	926.6	1871.2*
